# Supplementary material for: Cyanide Content of Cassava Food Products Available in Australia
Source: Foods. 2022 May 11;11(10):1384. doi: 10.3390/foods11101384 (PMC9141144; doi:10.3390/foods11101384)
Supplement: Supplementary file 1 [file foods-11-01384-s001.zip]

Archive with 1 entries (1 files):
- foods-1671114-supplementary.pdf
